# Supplementary material for: The Morphoregulatory Role of Thidiazuron: Metabolomics-Guided Hypothesis Generation for Mechanisms of Activity
Source: Biomolecules. 2020 Aug 28;10(9):1253. doi: 10.3390/biom10091253 (PMC7564436; doi:10.3390/biom10091253)
Supplement: Supplementary file 1 [file biomolecules-10-01253-s001.zip]

Archive with 7 entries (4 files):
- Supplementary Files/
- Supplementary Files/Supplementary-Tables_rev1.docx
- __MACOSX/
- __MACOSX/Supplementary Files/
- __MACOSX/Supplementary Files/._Supplementary-Tables_rev1.docx
- Supplementary Files/Supplementary Figures.pdf
- __MACOSX/Supplementary Files/._Supplementary Figures.pdf
